# Supplementary material for: Molecular Cytogenetic Identification of Wheat-Aegilops Biuncialis 5Mb Disomic Addition Line with Tenacious and Black Glumes
Source: Int J Mol Sci. 2020 Jun 5;21(11):4053. doi: 10.3390/ijms21114053 (PMC7312955; doi:10.3390/ijms21114053)
Supplement: Supplementary file 1 [file ijms-21-04053-s001.zip]

Archive with 3 entries (2 files):
- ijms-679117-supplementary/
- ijms-679117-supplementary/Table S1 Detection of Aegilops accessions and wheat-Ae. biuncialis 5Mb addition line using Ae. biuncialis specific markers.xlsx
- ijms-679117-supplementary/Table S2 Ae. biuncialis specific markers.xlsx
