# Supplementary material for: Molecular Cytogenetic Identification of Wheat-Aegilops Biuncialis 5Mb Disomic Addition Line with Tenacious and Black Glumes
Source: Int J Mol Sci. 2020 Jun 5;21(11):4053. doi: 10.3390/ijms21114053 (PMC7312955; doi:10.3390/ijms21114053)
Supplement: Supplementary file 1 [file ijms-21-04053-s001.zip › ijms-679117-supplementary/Table S1 Detection of Aegilops accessions and wheat-Ae. biuncialis 5Mb addition line using Ae. biuncialis specific markers.xlsx]

## Sheet: Sheet1
Detection of Aegilops accession and wheat-Ae. biuncialis 5Mb addition line using Ae. biuncialis specific markers
Name	Y17	Y139	Y258	CS	A317
M10021.1	+	-	+	-	-
M10021.2	+	+	+	-	-
M10031	+	+	+	-	-
M10062	+	+	+	-	-
M10183	+	+	+	-	-
M10186	+	+	+	-	-
M10235	+	+	+	-	-
M10242.1	+	-	+	-	-
M10242.2	+	+	+	-	-
M10314.1	+	+	+	-	+
M10314.2	+	+	+	-	-
M10446	+	+	+	-	-
M10466.1	+	-	+	-	-
M10466.2	+	+	+	-	-
M10533	+	+	+	-	-
M10568	+	+	+	-	-
M10572.1	+	-	+	-	-
M10572.2	+	+	+	-	-
M10584	+	+	+	-	-
M10616	+	+	+	-	-
M10645	+	+	+	-	+
M10688	+	+	+	-	-
M10729	+	+	+	-	-
M10735	+	+	+	-	-
M10758	+	+	+	-	-
M10760	+	+	+	-	-
M10774.1	+	-	+	-	-
M10774.2	+	+	+	-	-
M10794	+	+	+	-	-
M10834	+	+	+	-	-
M10842	+	+	+	-	-
M10879.1	+	-	+	-	-
M10879.2	+	+	+	-	+
M10897	+	+	+	-	-
M10936.1	+	+	+	-	-
M10936.2	+	-	+	-	-
M11052	+	+	+	-	-
M11064	+	+	+	-	-
M11091	+	+	+	-	-
M11150.1	+	+	+	-	+
M11150.2	+	-	+	-	-
M11199	+	+	+	-	-
M11227	+	+	+	-	-
M11236	+	+	+	-	+
M11259	+	-	+	-	+
M11266	+	+	+	-	-
M11272	+	-	+	-	-
M11278	+	+	+	-	-
M11309	+	+	+	-	+
M11311	+	+	+	-	-
M11329	+	+	+	-	-
M11351	+	+	+	-	+
M11404	+	+	+	-	-
M114359	+	+	+	-	-
M11468	+	+	+	-	-
M11487	+	+	+	-	-
M11535	+	+	+	-	-
M11605	+	+	+	-	+
M11644	+	-	+	-	-
M11645.1	+	+	+	-	+
M11645.2	+	+	+	-	-
M11672	+	+	+	-	-
M11697	+	-	-	-	-
M11727	+	+	+	-	-
M11748	+	+	+	-	-
M11760	+	+	+	-	-
M11805	+	+	+	-	-
M11876	+	+	+	-	-
M11946	+	+	+	-	-
M11956	+	+	+	-	-
M15064	+	-	-	-	-
M16056.1	+	-	-	-	-
M16056.2	+	-	+	-	-
M16244	+	+	+	-	-
M163470	+	+	+	-	-
M16403	+	+	+	-	-
M16669	+	-	+	-	+
M1828	+	+	+	-	-
M19799.1	+	+	+	-	-
M19799.2	+	-	-	-	-
M19799.3	+	-	+	-	-
M20415	+	-	+	-	-
M20561	+	-	+	-	-
M20983	+	-	-	-	-
M2120	+	+	+	-	-
M21691	+	-	+	-	-
M24047.1	+	+	+	-	-
M24047.2	+	-	+	-	-
M24445	+	+	+	-	-
M25031	+	-	+	-	-
M25302.1	+	-	+	-	+
M25302.2	+	-	+	-	-
M25744	+	-	+	-	-
M26334.1	+	-	+	-	-
M26334.2	+	+	+	-	-
M26841.1	+	+	+	-	-
M26841.2	+	-	+	-	+
M26859	+	+	+	-	+
M29463.1	+	+	+	-	+
M29463.2	+	-	+	-	-
M3034.1	+	-	+	-	-
M3034.2	+	+	+	-	-
M31752	+	-	-	-	-
M3371.1	+	+	+	-	-
M3371.2	+	-	+	-	-
M3405	+	+	+	-	-
M34172.1	+	-	+	-	-
M34172.2	+	+	+	-	-
M3447	+	-	-	-	-
M34527	+	-	+	-	-
M35281	+	-	+	-	-
M35788	+	+	+	-	+
M38456	+	+	+	-	+
M39390	+	-	+	-	-
M40512.1	+	-	-	-	-
M40512.2	+	-	+	-	-
M40617	+	+	+	-	-
M41460	+	+	+	-	-
M42136.1	+	+	+	-	+
M42136.2	+	-	-	-	-
M42340	+	+	+	-	-
M42485	+	+	+	-	-
M43224.1	+	-	+	-	-
M43224.2	+	+	+	-	+
M43237	+	-	+	-	-
M4348	+	+	+	-	-
M4350	+	+	+	-	-
M4351	+	+	+	-	-
M43796.1	+	-	-	-	-
M43796.2	+	-	+	-	-
M4425	+	+	+	-	+
M4446	+	-	+	-	-
M44738	+	+	+	-	-
M45365	+	-	+	-	-
M45740	+	+	+	-	-
M45944	+	+	+	-	-
M46463.1	+	-	+	-	-
M46463.2	+	+	+	-	-
M46532	+	-	+	-	-
M46686.1	+	-	-	-	-
M46686.2	+	-	+	-	-
M47173.1	+	-	+	-	-
M47173.2	+	+	+	-	-
M47273	+	+	+	-	-
M47425	+	-	+	-	-
M4885	+	+	+		+
M49100.1	+	-	+	-	-
M49100.2	+	+	+	-	-
M49237.1	+	+	+	-	-
M49237.2	+	-	+	-	-
M49263	+	-	+	-	-
M49875.1	+	+	-	-	-
M49875.2	+	-	+	-	-
M50156	+	-	+	-	-
M50432	+	-	+	-	-
M50999	+	-	+	-	-
M51225	+	-	+	-	-
M51816.1	+	-	-	-	-
M51816.2	+	-	+	-	-
M5204	+	-	+	-	-
M5232	+	+	+	-	-
M5287	+	+	+	-	-
M5291	+	+	+	-	-
M53269.1	+	-	-	-	-
M53269.2	+	-	+	-	-
M54602	+	+	+	-	-
M54827.1	+	-	+	-	-
M54827.2	+	+	+	-	-
M5521	+	+	+	-	+
M56998.1	+	-	+	-	-
M56998.2	+	+	+	-	-
M57031	+	-	+	-	-
M57160	+	+	+	-	-
M57549	+	-	+	-	-
M57791	+	+	+	-	-
M58158	+	-	+	-	-
M58458	+	-	+	-	-
M5871	+	+	+	-	+
M5898	+	+	+	-	-
M58999	+	+	+	-	-
M5923	+	+	-	-	-
M59597	+	-	+	-	-
M59685.1	+	-	+	-	-
M59685.2	+	+	+	-	-
M6031	+	+	+	-	-
M6043	+	+	+	-	-
M61018	+	-	+	-	-
M6114.1	+	+	+	-	+
M6114.2	+	-	+	-	-
M61286	+	+	+	-	+
M61397	+	-	+	-	-
M6201	+	-	-	-	+
M63331	+	+	+	-	-
M63420	+	-	+	-	-
M63457	+	-	+	-	-
M6394.1	+	+	+	-	-
M6394.2	+	-	+	-	-
M64019	+	-	+	-	-
M64474	+	-	+	-	-
M64612	+	+	+	-	-
M6502	+	+	+	-	+
M65509	+	-	+	-	-
M6646	+	-	+	-	-
M6661	+	+	+	-	-
M66936	+	+	+	-	-
M68112	+	-	+	-	-
M6854	+	+	+	-	-
M6866	+	+	+	-	-
M6896	+	+	+	-	+
M69710	+	+	+	-	-
M7187	+	+	+	-	-
M7435	+	+	+	-	-
M7472	+	+	-	-	-
M7608	+	+	+	-	+
M7974	+	+	-	-	-
M7999.1	+	-	+	-	-
M7999.2	+	+	+	-	-
M8039.1	+	-	+	-	-
M8039.2	+	+	+	-	-
M8103	+	+	+	-	-
M8207	+	+	+	-	-
M8244	+	+	+	-	+
M8249	+	+	+	-	-
M8262	+	-	+	-	+
M8318.1	+	-	+	-	-
M8318.2	+	+	+	-	-
M8347	+	+	+	-	-
M8398	+	+	+	-	-
M8486	+	+	+	-	-
M8553.1	+	+	+	-	-
M8553.2	+	-	+	-	-
M8671.1	+	-	+	-	-
M8671.2	+	+	+	-	+
M8705	+	+	+	-	+
M8730	+	+	+	-	-
M8777	+	+	+	-	-
M8792	+	+	+	-	-
M8822	+	+	+	-	-
M8833	+	+	+	-	-
M8852	+	+	+	-	+
M90033	+	+	+	-	-
M90079	+	-	-	-	-
M90080.1	+	-	-	-	-
M90080.2	+	-	+	-	-
M90080.3	+	+	+	-	-
M90095.1	+	+	-	-	-
M90095.2	+	-	+	-	-
M902072	+	+	+	-	+
M90255	+	-	+	-	-
M9032	+	-	+	-	-
M903561	+	+	+	-	-
M90460	+	+	+	-	+
M90496.1	+	-	-	-	+
M90496.2	+	-	+	-	-
M90498	+	+	+	-	-
M9057	+	+	+	-	+
M906410	+	-	+	-	-
M90795	+	-	+	-	-
M90999	+	-	+	-	-
M9106.1	+	+	+	-	+
M9106.2	+	-	+	-	+
M9120	+	+	-	-	-
M91202	+	-	+	-	-
M9125	+	+	+	-	-
M91435	+	-	+	-	-
M9222	+	+	+	-	-
M9301	+	+	+	-	+
M9304	+	+	+	-	-
M9345	+	+	+	-	-
M93498	+	-	+	-	-
M9352.1	+	+	+	-	-
M9352.2	+	-	+	-	-
M93560	+	+	+	-	-
M93686	+	+	+	-	+
M9372	+	-	+	-	-
M9409	+	-	+	-	-
M9412	+	+	+	-	-
M9413	+	-	+	-	-
M9484.1	+	-	+	-	-
M9484.2	+	+	+	-	+
M95109	+	-	+	-	-
M9523.1	+	-	-	-	-
M9523.2	+	+	+	-	+
M95906.1	+	+	+	-	-
M95906.2	+	-	+	-	-
M96701	+	+	+	-	-
M97170.1	+	-	+	-	-
M97170.2	+	+	+	-	-
M9799	+	+	+	-	-
M9806	+	-	+	-	-
M9873	+	+	+	-	-
M9900	+	-	+	-	-
M9930	+	+	+	-	-
M99455.1	+	+	+	-	+
M99455.2	+	+	+	-	-
M99455.3	+	-	+	-	-
M9975.1	+	-	+	-	-
M9975.2	+	+	+	-	-
Note: ‘+’, positive; ‘-’, negative
