# Supplementary material for: Molecular Cytogenetic Identification of Wheat-Aegilops Biuncialis 5Mb Disomic Addition Line with Tenacious and Black Glumes
Source: Int J Mol Sci. 2020 Jun 5;21(11):4053. doi: 10.3390/ijms21114053 (PMC7312955; doi:10.3390/ijms21114053)
Supplement: Supplementary file 1 [file ijms-21-04053-s001.zip › ijms-679117-supplementary/Table S2 Ae. biuncialis specific markers.xlsx]

## Sheet: Sheet1
Ae. biuncialis specific markers
Name	Left Primer	Right Primer
M10021	ATTATTGCAATGGCCTCCAC	AAGAGCACATGAAACAAATTGAA
M10031	GATTTTTCACTTCCTTTCAGTCAA	TTAGGCCCCAAACGTAAGTG
M10062	ACAGGTCTGGAAGGGAACCT	CCTCTCCCCTCATCTCTTTTG
M10183	CAATGTTATGGTCATTCTGCTG	CATCGCCTAGGACCAACAAT
M10186	CGTTCCATGTTCATGTGGTC	GCACAAACAAGCATTCGACA
M10235	CAAAGTTGTCACCTGCAAGC	TAGCTGAGACCGCGATGAAT
M10242	TTCAGTTGCCTCATGTTTTCC	TTGATTGATCAACGCTGGTT
M10314	CACGACGATGGTTATATTCCAA	AAGCGATGTCAGCCACTAGC
M10446	GCTCAGAGTCGACTGCCTAAA	CGTAATATGTCATTGCGGTCA
M10466	AAAAGCAAGGGGATGGAAAC	CCCGTCCATCACTAATTTGG
M10533	TCTCACGTGTTGGCTGAAAG	TTTCGTGCTACTTCACTCATACATC
M10568	ATGTTTTTGAACCCGTGGAC	TTTGTTCAGCAAATATAGCATTCA
M10572	ACAACTTTTGCGGAATAGGC	TGTCCCAGCTAGAAGGGTTG
M10584	GCCGCCTAAAACGTTTAATTT	TCAAACTCCATTGCACCTGA
M10616	ACCCAAGCAAGCGGTGTTAT	CAGCACCAAGAATTGGTTGA
M10645	AGCAAATCAATCTGTGGTTGG	CAGAGCAAGTGATCCTCACG
M10688	TGCTTTGGCTGAGAAAGGTT	GATCGGCACGTGGTTTAGTT
M10729	TGTCTCGGGGAGTGATTTTC	TTTGCTCAAAATAAAAACAGATGC
M10735	TGCAATTAACGAAGCAGACAA	CCACATCCAGAAGTGGTTACA
M10758	TCAAGATAAGCTCATGCAAACTG	CCGCTGAAACCACTAAAAGC
M10760	GCACCCCTCTTTATTCAAGG	TCCTCCTCGACACACAAAAA
M10774	TTTGTGACCGTTTTTCTCTGG	TTCCGGGAAACATGTGATG
M10794	CAATTGCAGGGACCTCATCT	AGGTTGGTTTCCACGGGTAT
M10834	AGATTGGTCGGGTTGATTTG	TGTGCACAACTGTGAATGGA
M10842	AGGTTCGCCTAGATTGCTGA	TCACCCCATGGTTTATTGGT
M10879	CAATTTTTGATACACGTTGAACATT	TGCGTTACAAAATATTGTTTAGAGATT
M10897	ACAATCCGAACCCATGCTAA	CTCCAAGGTAATGAACCCATTC
M10936	CGGTCAGCACGCTGTATATC	TGGTTTACACATTTCGCTCTTC
M11052	ATTTGAAGAAGCCCATCAGC	CTGACGCTTCCCAGTTTTGT
M11064	TGCCATGCCTAAAAATCTGA	TTTTTCATGCAATCGGCATA
M11091	CATGCATACACCGCAAGATG	TTTTGTGGACACAAGAAAAACA
M11150	TGCCTTTGCTTCAACATCTG	CAGATGGTCATTTTTCTTGGTTT
M11199	CCGGGCCTTCTTAATTCTCT	CAAGAAGGAATCGCGAATGT
M11227	TCATCCCTTTTCAGAAGAGCA	GCTAATAGGGCAGCGGATG
M11236	CCTTTCAAATTCGGACTCCA	ACAGTCCTATCGCCAGTTCA
M11259	ACATGCGGCTCTTACGACAT	CCTCCCCACACTTTATCATCA
M11266	GCATATCATGCCCAAATTCC	ATCGGCTCCTCTTCATCAAA
M11272	AATAACGCCACATTCCGAAC	TTTCCGAAGAAAGGATGATGA
M11278	TTGGTTCCCATGAGTTAGGC	TTTGGATGTTTAACCTTGCAGTT
M11309	TGAACTCATGTGCAGGGAAG	TGTGTGGATTTGCACCTTGT
M11311	TTGATCTCAGCATCCCATCC	GCTCCAGGAACTTGGATGAA
M11329	TTTCTGTGGTCTGATGTTCCA	GCGAAGCTGCTCATCTTGTT
M11351	CTAAAACCGCGAAACATTGG	TGTTCCTCGTGTTCTTCGTG
M11404	CGATTGGTTCCCTTTATCTCC	CCGGCAGTGAACAGAAAAAT
M114359	GCCTGAAGAAAAAGCAACAA	CTCGTTGGGTTCGACACTCT
M11468	AGACCACTGGTGCCTTTGAT	GTTTTGGTTGAGCGGATGAT
M11487	CTGCTCTCCGTCACAAAGC	CAGATCACGGAGGCTACACA
M11535	ACAGGGACATCAGGTCGAAG	GCAATAGGTGACTGAACAGGTG
M11605	CACTGTTTCCATTCCACAGC	GTGTTCGGTGCGTTTCTGTA
M11644	ACTTCTCCCTCTTCCCAACA	CCAATTTGTCATCCCCCATA
M11645	CATGTGCATTGCTACCGAAC	GATCACATGATTCCCCAAAAA
M11672	AACACAGGAGAACATTGAAGCA	ATGCATGTAGCTCGCATCAC
M11697	TTACACGGCCTTGAGTAGCA	TTCATTCTCAGGTGGTGCAG
M11727	TTTTTGCTCAATCTTGCCTCT	CCCACAGCCATATAGCAGAA
M11748	AAAGATTGGCCGTGTTTTCA	CAAAGGACCTCCCATGCTAA
M11760	CCTCCAAAACCTCCCTTTTT	TTGATTCCTAAAGAACATGATGC
M11805	CTGCGCCGTCAGTATGTAAA	GTCCGCTTTAGTTGGACCAG
M11876	TTGGCTACTTCTTCCTCATGG	ACCGTGCAACAAAACTTTCA
M11946	GCACTGAATGCACCTGAATG	ACACCGAAGAAGGCATCAAC
M11956	TTGATGTGAGACTCGCCTTT	GTCCTCAAATCCCGTGAGAG
M15064	GGGCGTCACAAGTTGGTATC	TGAAGTCAAAGAAAACCCAGAAA
M16056	TGACTCCTACCAGCCTTCCT	TTAATGAGGGAAGATGCAAGC
M16244	TCCTGTTTTGCCTAAGGAACAT	TATGCAAACCTGAAGCAAGC
M163470	TATGAATCGCTGCGAGTACG	CGGCAGTGAAGAAAAGGAAA
M16403	TGTTGGCCAAACATTATTGC	TTTTCTTAAGGGGCAATGGA
M16669	CGGGCTTTGAAAGTGAAATG	GACCACAGAAATGCCATCCT
M1828	CCCCGTGGTAGAATTCCTAAA	CAACTACGCACCCCTTGAAT
M19799	ATGTTCTTGATTTGGCACGA	CCAAAATCACTAAGGGGCACT
M20415	GAATAACGACTCCCCACCAA	CATTGTTGCTTCTCGGTTCA
M20561	ATCATGCTTGATGGCAAGAG	CGCTAGTGCAGCAACTCAAG
M20983	TGATCTTCCTGCTGGTCTCC	CTCTTCCGACCCAACCAGT
M2120	CGCGGTGGTTTTTAGCATA	TTGCAAAGTGGCATAACTGG
M21691	GCACATTTCTAGCGACACGA	CTCCCTCTCCCGTCATGTAA
M24047	CTGTTGGAACCGGCACTAAT	GACTGGGATTTGTCACTCCG
M24445	CACAAAGCCTCCAGCTCTTC	AAGGTGGACAGCAAAGCAAT
M25031	TTTCTTGACCAGCTCCCAAT	CGCCTTGGTTTGACATTTAGA
M25302	ATGTTTGCCATGGTCTATGC	ACCCTCTTTCCTTTCCTGCT
M25744	TTCCCTCGAGTTTTCCTTTTC	TGTGTATAGAAAAATGCTGACCA
M26334	TTGAACCGACCGTAAACAAA	TGGATTTGACACATGGTTTGA
M26841	AGGTCAATCCTTGCCTTCAA	GCGCGCCTGTCTATTTGTA
M26859	GAATCATTCCGAAGGCCCTA	CCTTTTCCATTGTCCAGCAT
M29463	TGTTTCACCCACTGTTTCCA	GCATTCATGTCCTGTTTGCT
M3034	CGTGTTGGTCCAGTGTAAAGAG	CCATCGTTTTTACGGATGTG
M31752	CGGAACCCCCAAAATATTAC	AAACGAACCGAAGTGACACA
M3371	GGAAGATACACTCGCCAGGA	CTGCCTCTGGTCCGTTACAT
M3405	ATGATGGACGGCAGAAACAT	TGAAAGCCAACGTCATGAGA
M34172	TTAAGGCTCCCAAGCACACT	GTCACATTTTGGGTCCAACC
M3447	TGCGCGTATATAGGGTCATT	GTGGAGAATACAAGGCATGG
M34527	GGGGGTAATAGTAACTAACTGTGGA	CACTCACTCGATCGTATGAAAA
M35281	CGAAGACCGGTGAAGTCAAT	TCCAAATTAAGTGGCCCTGT
M35788	TAATTTACGCACCGCAAACA	TGGTGAGGAAGTTATCCTGCTA
M38456	CTCATAGGCCACAATGGTCTT	GGGGAAGTGCTTTCCTCAAG
M39390	CCTGCACAGCGTAGACTTGA	CCCCTTTTTCGTCAACATCA
M40512	TGTTGGTGCTGAAGAATTGG	AGCCAATGGCACCAACTAAT
M40617	TGTGGCTTGGCTACATTGTG	GTGGAAACCTGCCAACTGAT
M41460	GATAAGCATTTGGTGGAAGCA	GGCATGACTTGGCAAGATTT
M42136	ATTGCTGCGGGAATTTGTAT	TGTTTTGTTTTGTTCTGCTCCA
M42340	TCCTTGGTTTTTGGAGCAAC	TGTCGATGCAGACTGCTTTT
M42485	TTTTTGCGGGTGATAATTCTG	CTCGCTTGCAAACAAATTCA
M43224	TTGTTGTTCATGGAGATAGCAGA	TTCAGCAATTTAACCCTGTGG
M43237	CCCAGTGTTCCAAATTCAAAA	CCGGTGATTCAAATTCAAAAA
M4348	ATCACCTTGGCTGACCTGAG	CCCATGGTTGTTCATCTCCT
M4350	CCGGTAGTCCCTCGGAAT	CCCCTCCTAAACTCTCCCAAT
M4351	TACATATGCTGGCGCAAGTT	TTGCTTGACACCCTGTATGG
M43796	CAACCAAGATAACATCGCGTA	GGGCAGATCCAATTCATCAC
M4425	GAAAATGGAAAAGGGCGAAG	CCATCGTCCTCTTTTAAGCAA
M4446	CACGGTGAACATTTCCTTCA	GCAGGTTTGCCTAAACATCG
M44738	GGTTGCAGTATCCCAAGTGAA	TGACCAGCATTTTGCAACTC
M45365	CCATGCAACTATTCCCAACA	GAGCAATGGTGGTCGCTAAT
M45740	TATGCAGAGCATCTCCAAGC	CAGGCAAGATAGCACACAAGG
M45944	AACTCGTGTTGCACCCTGAC	CGAAGTGCATCCAGTTTTTG
M46463	CTCATCCTCATGCCTCCATT	CACTTGCCCTTATGCGAGAC
M46532	GGTGCAGATAGCACCTTCTGA	TGCAACTATGAAATGGCATCA
M46686	TCAGGTTGATGAACGGAATG	GCATATGTCCCCATAGACCAA
M47173	GCTCCATCACGAATTTGTCC	TCTTGCAACTGGATCGGATA
M47273	ACACACTCTCCCCTTGTTGC	GCATTTGGGCTTCACAATCT
M47425	AAATTGCATTTGGGGAGAGA	ATCTTGCCAGAGGGGATGAG
M4885	CAAAGCGATTTGAACAACCA	CAAAATGTATTGGAAGTGATGTTCTT
M49100	CCCCTATGACCCTACCCTTC	AGCAAATAGAGCCCCTCTCC
M49237	TAGTCCGGTTGCCTAGTTCG	AAAAATCGCCTATTCACCCC
M49263	CGTCTTCATCCTTTTGTTGTTTC	CATGCTCCTGGCTACCAACT
M49875	GAGATATCATGCGGCGAAG	CCCCCACACACACATACTTCT
M50156	TTCATGGTTGAAGCTGACTGA	AATTTACATCCGCGCACCT
M50432	CCACAGCATGTTGCTGATATG	TTCCAGCAATATTTGAGGAACT
M50999	TCTTCAATCACTGTCACCAAGC	CCGTGGAGTTTCAGGACTTT
M51225	CACATTTGGCAACATGGATT	ACCGCCAGCTTGATACGC
M51816	AAGTCACATCTCATCCCGAAG	ACCTTCCCTGAACGAGAACC
M5204	TCTCAGTATGGCTGCTGCTG	AGCCTCCAGCTGAATGAGAT
M5232	TTTTACAAGAAAAATGTGGGTTATTTT	GGCCAGCCCATTATTAGGAG
M5287	CCCTTCAAAATTGGTGTGCT	CCACCACTGCTTGTATTCCA
M5291	TGAAGTTGACGTTCCCTTCTC	CGCGCACACACATACTCTCT
M53269	CGTCGTGCGTGTTAAGAAAA	TGGTGCGAATACAGTCGTTG
M54602	CCACCGCCAACCATATCTTA	GCAATCACCAATTGATTCCA
M54827	TGCCTATCATATGGTATTCATTGG	TTAGTCCAAGCACCAAGAGGA
M5521	TCATTCCATGTTGGGTGCTA	CACAATCAGCCATGAAATGC
M56998	CCGACACCTGTTCCTTGACT	TGAAAGGCACAAACCATTTTT
M57031	TCAGCAAGAATACGGGCTTT	GGGAGTAATTCGCTGCTTGT
M57160	AAGTTGTGCTAAGGGCTGGA	TGCAAATGTTGTGTTTCGGTA
M57549	GATTTGGCCGTCAAAAACAT	TGTTTGCCACATGCATTAGAG
M57791	TGGTAATTGGAGGGCACAGT	TTCATATTTGCTGCCACCAT
M58158	CCAATCCAAATGTGTTTTCTATG	GAGCGCGCTACTGCTACATT
M58458	AACCTCTTGCCTCAGAGCAG	CAGTCATCCCCTCAGGCTTA
M5871	GCTCAGGAGTGGGACAATTT	CCCAATTCACCTCTCCTTCC
M5898	CGTTGGACGGGATTAACCTT	TTTATGCCTGAAAGAATGTGTAAA
M58999	CGACTCAACAAAACAAAAGAAAA	TCATGTTCACACACTTCATTTCA
M5923	TCATAAGTAGGATAAATGGAAACCA	ATTTTCCGATGAACAGCACA
M59597	GGGAAGTTACGGGTGTTTGA	TGCATGGATAGTCGTTGACC
M59685	ACCGCACCTAGAAAGCTCTG	AAGCCAATGCTGAGTTGGAG
M6031	GGCAAACCTCCAATCAAAAA	ACATGCTCTTATGGGGGAAA
M6043	AAAATTGGCTCTCCGGTAGG	GAGGACCCAACGATGACAGT
M61018	ACACAGGGCTTATGGCTGTC	CAAATTTTTCCGGCATATCG
M6114	ATTGGGAGGGACATCTCTTG	CCTGGTTTCATAACAAGGTTGA
M61286	CATTGCAGCTGTTCACTTGG	TGCGATTTCTGTTTGTTCCA
M61397	TTTCCGGTTAATACAGTTCTAGCAT	CAGTTGCTTGGTTTTGTAGGA
M6201	TGTTCTTTCATAACCTTCGAGGA	TAGCTGCAGAGCCATGTGAG
M63331	GCTTGAGAACCAAGCAACCT	ACCCGTGCTAAAGAAGACCA
M63420	TTGGAATACAAGCTGTCACGA	GGGGATAGCTTGGTGTTGAG
M63457	GGCTATTAGGACCCCCATTG	CATGGGAACCTTCATTTTGC
M6394	CACCAAAATTTCTGTCTCAGCA	CGGTCGAGCAAACAACATAC
M64019	CCAAAGCAATACAAACCATGC	TGGGCATGCATAATTGTCTC
M64474	ACAGGCTAGTAGCGGATTGG	TTTCCTTTCGAATGGTATGAGA
M64612	CCCCCAATTATTAATGAGAAACC	TGGGTTTGTTCTCTGCGATT
M6502	TTGGGACTTCTGTCATGAAAAC	CCAAATGTGGAGCATAGATGG
M65509	GAATGCCTCTAGCGGTGAAC	ACTTGAACGCTTCCGCTTAG
M6646	GAAATCCCTTCATGCGAGAG	CAGACATTTTTAACACTGCATTTG
M6661	CCTTTAGTCCCGGTTCGAG	AGCTAAACAATGCTGGAGGTT
M66936	AAAGTTGTAAGGCCGTCCAGT	CAGCCATTCAAAATGCAAAA
M68112	TTTGCGTATTCGCAGAAAAA	GGATCGACATGCCTCCTTT
M6854	GACAATAGCGGCATTGATGT	CCGACTAGACGAGTGTTGCAC
M6866	TATCATCTTCGCCGGGATTA	CTGCAGAGCTCCGAATCATC
M6896	CTCGGTCACTTAAAGTTCCACA	GGGGGAAAGGAGAAATGTGA
M69710	TGTGAAGGATGCAGATGTGG	GTCGAGAGGGTCTGGTCCTA
M7187	CCATGGCAAAAGGTAGGTCA	TGGCTTCTCTGTTATTTCACCTG
M7435	TATTTGCCCAATCCCCAATA	CCCTTAAGAAGGTCATGATCAAA
M7472	CCCTGTAAGGTTGACTTCAAAAA	GGCTGCATCATCTCCTATCC
M7608	AGGAAACCAAGGACACTAGCA	ACCGGCATTGTTAAATCCAA
M7974	CCTCCGTTCACGAAAAAGAC	TGGGGAAACACGTTATTTGG
M7999	TCAAAAGAAAGTGCCGACAA	CCCTCCATCACGGTTTACAT
M8039	CAATTATTGCTGGTCTACATCATTCT	CATGGAGGAATGTGTCATCAA
M8103	TTGTTGTCAAAATCCCATGC	AAAACTGAGTCCCCCTTTCC
M8207	TTCGTGGAGGTTGACCTTTC	TGTAGCGTACGCCATAGAAGC
M8244	CTGGTTCAAACCATAACCACAA	AGAGGAAGTGCCAGTTGCAT
M8249	AGGATTAGGAGTGTGAAGAGGAG	TGCAAGCTTTCATAGTTCTCCA
M8262	TCTGAATGGCAACCTTCTTG	CATCGAATTGGGAAAAGTCC
M8318	ATGCTCACATGCGTGAAGAA	TAACGTTGAAAACCCCTCCA
M8347	CCGCAACAGACAACAAATTA	TGCTTCACATTAGGCCATTTT
M8398	TTCTTCAAAGGTGAGGTTCTCTT	TGTTTCAACATCTGAAGAACCACT
M8486	AAGGCACGGTCTGGTAAGTG	TCAATGTTGTGACTGATTGTGC
M8553	ACTCTCCCCTCCTCTTCAGG	GAATAAATGGTTCCGGGAAAA
M8671	AACATGTGCCACGAAGGATT	GCATGACAGTCAACCATTGC
M8705	TCGTCCGATGAGGAGGATTA	CATCCGCAAAGAAGCAATG
M8730	TGTGGCTATGGCCTTATGAA	AAACGACCTTCCGGTCAGAT
M8777	GCGCCCTGTCCAGTAGTATG	TATAAAATCGGGCGACAAGC
M8792	TATTTTGGGACGGAGGGAGT	GCTGTCCCATTGAGGAGTGT
M8822	GAGGGACATTGATTCCCTTTT	GGGCTGATTCTTCCTTGATTT
M8833	TGGCTGCCAAACTAAAAACC	TTGTGGAAGCTCCAAAATACC
M8852	TTCATTTTGTTCGAAACTGCTT	AATAAAGCCTGAGCGCTTCC
M90033	TTGTCATTCTGGTCGCGAAC	TCCTCCTGATGCATGTCTTACA
M90079	AGGCTTACTAGGGACATGGTG	AGCTAGCTAGTTCCGTGCAT
M90080	TTGATCAACGAGCTAGTCAACT	CTCAGGATCGGTGGGGAAG
M90095	TTGTCCAGGGGACCATCTTT	CTCTTGAACGCTTCCGCTTA
M902072	AGTGGATGTGTGATTGGACTTG	TTTGCCATCGATGTTAGCTG
M90255	AGACCGGTATTTCACCACCA	TGGGTTAGTTCCATCTCAGGTT
M9032	ATTTGGCTCCCAAGCTCATA	TCTGCACCGGGTGAATAGTA
M903561	AACTTTGAAGGCGGAGAACC	GCTCGGGATACATCAAGATCA
M90460	GCTGGATGTAATGGGGAGTA	AGGAATTAGAACAAATGCACCT
M90496	TCCCACTTAGAAAGACATCC	GTATTTCCGCAAAGAGGAAG
M90498	CCGAAAGAACAACACAAAAG	AGTCGATCAACCAATCTTCC
M9057	CATGTCCATCCCACTTTGTG	TTCATTGCCCCTTTAGCTTG
M906410	GCAAATGGAATTGCGATAGA	GCTCAGCTGCAGTCCAAGTA
M90795	GCCCACCTCCTAGTCATTGT	CCGTCTCGCCTTTCTGAGTA
M90999	TGCACACGGAAGTTTCTAGC	CCAAGGACTCTGACGGTGAC
M9106	CTTGGCAATTATTTTGATCAGG	CTCCCTTCGTCCAGAATTACA
M9120	TCAAATTTGTTTTGACCTTCAAT	CACGGTTCTTCAAAAATTTCC
M91202	CCGTATATTTTGATATGCAGGACA	CAGTCTCAGAGGGCCATAGG
M9125	TCCGACAAGGAGATCCGATA	TCCCAAATACCGATCAGACC
M91435	AAGCACACCGTTAAATTCGTG	GGATGACGGACAAAAGCTACA
M9222	CAAGGTAGACGAAGGCGAAG	CGGTGGCTTTGACAAGAAAT
M9301	CGCACAACCACAGAAAATCT	TCTCTGTTGGGGTTTGTGGT
M9304	AGGTGTGCAGAACACTGAGG	CACTGTTAAGGCCCTTTGGA
M9345	GCTTGGCTATGCGACAGTTT	CTTATCACCAACCAAAGGGACT
M93498	AGGGCATATTTTCCAACACG	CGTCGACTGTCTTGCGTATC
M9352	CTGTTCAGACCTCCGTGCAT	TGCATCCGAGTGTATCTGCT
M93560	ATGCCGTCGTATGTCGTGTA	GCCCCAAGAATGGATTATGT
M93686	CTTGAGTCGCTGCACCTTC	TGTGTTGCGTCTCTCGATTC
M9372	TGAAATTCCACCTAACAAAATTGA	CTGGTCACGAACAGCAGAAC
M9409	TGTTGGTCAGGAACCTGGTA	TTTTACCAAGCCCTCCCATT
M9412	CTTTGAGGGAGGAGGCAAG	TGTCACCCAGGGCTAACATT
M9413	GCATTGGCTCCAAGGATAAA	GAGAGATTGGGGGAGTGAGA
M9484	TGGCAAGAAAGATTGGCATC	CCGATCCTAAGGAAGATTACCTC
M95109	CGGGTGAAGATCCAAAAGAA	ATGCAGGAGCTGGTTCAGTT
M9523	GCGCGTGGAATCAGAAAC	TCAGAAGCCTCCAGCAAAAT
M95906	CGCTGACTCTTGTGTTTTCG	TTCGTCAGCTCTTCCAGGAC
M96701	CACCTCCTCTACATGGATGACA	GGAGTGAGACCCCTTCTGTG
M97170	GCGCGTAGGAAAATTTTTGA	CTAGCTTGCTGGGCTGGAT
M9799	CAATTGGTCTGATTGACAGCA	TTGACCACAGTTGTGAATATGG
M9806	CACAAAAGGCTGAAGAAGTGG	GGGACATTATAGTTGCAGCACA
M9873	GGAAGAGGCAAAGTGGGACT	CCACCGCGTCATAGAGAGTT
M9900	CAGACACAGAGGGGGTATGG	GGAGTCTGGCTTCCTCAATG
M9930	CCATGAAAGAAGGGCGTCAT	TTAGGGGTTTTCGTTCATCG
M99455	ACCGGAGAGTGCCTCAAGTA	CCGAACCTGGGTAAAAACAT
M9975	CGCTGAGCTTTGTGCCTAGT	CCCCTGATGTTAAGCCAAAA
